# Supplementary material for: Human microbiome-derived peptide affects the development of experimental autoimmune encephalomyelitis via molecular mimicry
Source: eBioMedicine. 2024 Dec 25;111:105516. doi: 10.1016/j.ebiom.2024.105516 (PMC11732510; doi:10.1016/j.ebiom.2024.105516)
Supplement: Supplementary Table S1 [file mmc2.zip]

Archive with 1 entries (1 files):
- Supplementary table 1.xlsb
